# Supplementary material for: Comparative Methods to Evaluate the Antioxidant Capacity of Propolis: An Attempt to Explain the Differences
Source: Molecules. 2023 Jun 19;28(12):4847. doi: 10.3390/molecules28124847 (PMC10303542; doi:10.3390/molecules28124847)
Supplement: Supplementary file 1 [file molecules-28-04847-s001.zip]

Archive with 1 entries (1 files):
- molecules-2401641-supplementary.pdf
